# Supplementary material for: Lipid Nanoparticles Loaded with Iridoid Glycosides: Development and Optimization Using Experimental Factorial Design
Source: Molecules. 2021 May 25;26(11):3161. doi: 10.3390/molecules26113161 (PMC8198468; doi:10.3390/molecules26113161)
Supplement: Supplementary file 1 [file molecules-26-03161-s001.zip]

Archive with 1 entries (1 files):
- molecules-1164859-supplementary.pdf
